# Supplementary material for: Post-Traumatic Cerebral Venous Sinus Thrombosis (PtCVST) Resulting in Increased Intracranial Pressure during Early Post-Traumatic Brain Injury Period: Case Report and Narrative Literature Review
Source: Healthcare (Basel). 2024 Sep 1;12(17):1743. doi: 10.3390/healthcare12171743 (PMC11395700; doi:10.3390/healthcare12171743)
Supplement: Supplementary file 1 [file healthcare-12-01743-s001.zip]

Archive with 1 entries (1 files):
- healthcare-3108210-supplementary.pdf
